# Supplementary material for: Optical Control of the Localized Surface Plasmon Resonance in a Heterotype and Hollow Gold Nanosheet
Source: Nanomaterials (Basel). 2023 Jun 8;13(12):1826. doi: 10.3390/nano13121826 (PMC10301572; doi:10.3390/nano13121826)
Supplement: Supplementary file 1 [file nanomaterials-13-01826-s001.zip]

Archive with 1 entries (1 files):
- nanomaterials-2422324-supplementary.pdf
